# Supplementary material for: Intima-Media Thickness and Pulsatility Index of Common Carotid Arteries in Acute Ischaemic Stroke Patients with Diabetes Mellitus
Source: J Clin Med. 2022 Dec 29;12(1):246. doi: 10.3390/jcm12010246 (PMC9821495; doi:10.3390/jcm12010246)
Supplement: Supplementary file 1 [file jcm-12-00246-s001.zip]

Archive with 1 entries (1 files):
- jcm-2079992-supplementary.pdf
